# Supplementary material for: Distinct Immunological Landscapes of HCMV-Specific T Cells in Bone Marrow and Peripheral Blood
Source: Pathogens. 2025 Jul 22;14(8):722. doi: 10.3390/pathogens14080722 (PMC12389582; doi:10.3390/pathogens14080722)
Supplement: Supplementary file 1 [file pathogens-14-00722-s001.zip]

Archive with 1 entries (1 files):
- pathogens-3746341-supplementary.pdf
